# Supplementary material for: Discordant Antigenic Properties of Soluble and Virion SARS-CoV-2 Spike Proteins
Source: Viruses. 2024 Mar 6;16(3):407. doi: 10.3390/v16030407 (PMC10974403; doi:10.3390/v16030407)
Supplement: Supplementary file 1 [file viruses-16-00407-s001.zip]

Archive with 1 entries (1 files):
- viruses-2857540-supplementary.pdf
